# Supplementary material for: Elucidating the role of AC026412.3 in hepatocellular carcinoma: a prognostic disulfidptosis-related LncRNAs model perspective
Source: BMC Gastroenterol. 2025 Aug 12;25:579. doi: 10.1186/s12876-025-04174-6 (PMC12341353; doi:10.1186/s12876-025-04174-6)
Supplement: Supplementary file 15 — Supplementary Material 15. [file 12876_2025_4174_MOESM15_ESM.zip]

Archive with 4 entries (3 files):
- Supplementary methods section/
- Supplementary methods section/Supplementary_Code.R .r
- Supplementary methods section/Supplementary_Methods_Protocol.docx
- Supplementary methods section/Supplementary_Perl_Code-biotype.pl
